# Supplementary material for: Mutational signature of extracranial meningioma metastases and their respective primary tumors
Source: Acta Neuropathol Commun. 2023 Jan 14;11:12. doi: 10.1186/s40478-023-01505-0 (PMC9840245; doi:10.1186/s40478-023-01505-0)
Supplement: Supplementary file 3 — Additional file 3. [file 40478_2023_1505_MOESM3_ESM.xlsx]

## Sheet: Sheet1
Case#	Age	Time from primary (months)	Location	Integrated Dx	Mito/sqmm	Ki67 (fraction pos. tumor cells)	H3K27Me3	CNS infiltration	Maas Score	850K Class (v12.5)	850K Class Score	850K Family (v12.5)	850K Family Score	850K Subclass (v12.5)	850K Subclass Score	Variants (TSO500)	BAP1	CDKN2A/B	EP300	ERBB3	FANCC	GNAS	KDM5A	KLHL6	NF2	NOTCH1	PIK3CA	PIK3C3	PTEN	POLE	RAD50	SLIT2	SUFU	TERT	TGFBR2
1	54.35	0	convexity	Atypical meningioma, G2	0	0.05	retained	yes	5	Meningioma	0.99912	Meningioma, intermediate	0.98547	MC Meningioma, subtype intermediate, subclass A (novel)	0.98545										CNV loss				CNV loss						S268L
1	71.55	210.082	lumbar vertebral body (L4)	Atypical meningioma, G2	2.52547		heterogeneous	no	5	Meningioma	0.99998	Meningioma, intermediate	0.99955	MC Meningioma, subtype intermediate, subclass B (novel)	0.97499									M123I	CNV loss				CNV loss						S268L
2	59.7	0	convexity	Anaplastic meningioma, G3	64.3994	0.5	heterogeneous	no	6	Meningioma	0.95241	Meningioma, intermediate	0.64896	MC Meningioma, subtype intermediate, subclass B (novel)	0.59615		E436X	CNV loss			D23X				p.A99_100K del								g.04356896_104356899del (splice acceptor variant)
2	60.2068	6.08219	pulmonary	Anaplastic meningioma, G3	2.52547	0.25	heterogeneous	n/a	6	Meningioma	0.98120	Meningioma, intermediate	0.90633	MC Meningioma, subtype intermediate, subclass B (novel)	0.88721		E436X	CNV loss			D23X				p.A99_100K del								g.04356896_104356899del (splice acceptor variant)
3	49.72	0	fronto-basal	Microcystic meningioma, G1	0	0.02	retained	no	2	Meningioma	0.99680	Meningioma, benign	0.94246	MC Meningioma, subtype benign, subclass 2 (novel)	0.88556		CNV loss			R1077W
3	51.3	18.8712	fronto-basal	Microcystic meningioma, G1	0	0.01	n/a	no		n/a							n/a			R1077W
3	51.43	20.4822	Cervical spinal canal (neuroforaminal C3/C4)	Meningothelial menigioma, G1	0	0.03	heterogeneous	no	2	Meningioma	0.53095	Meningioma, benign	0.50322	MC Meningioma, subtype benign, subclass 3 (novel)	0.30308		CNV loss			R1077W	R318W
4	57.78	0	intraventricular	Papillary meningioma, G1	0	0.15	heterogeneous	no	5	Meningioma	0.94536	Meningioma, benign	0.89755	MC Meningioma, subtype benign, subclass 3 (novel)	0.84818		Q40*, CNV loss									R1350L	E542K			R446Q	Q799H	G458A
4	58.78	12	lumbar spinal canal (intradural adjacent to nerves L5)	Papillary meningioma, G2	1.26273	0.15	retained	no	3	Meningioma	0.83280	Meningioma, benign	0.76815	MC Meningioma, subtype benign, subclass 3 (novel)	0.55377		Q40*, CNV loss									R1350L	E542K			R446Q	Q799H	G458A
